# Supplementary material for: Temporal Changes in Indicators of Testicular Dysgenesis Syndrome in Labrador and Golden Retrievers
Source: Animals (Basel). 2025 Jul 14;15(14):2073. doi: 10.3390/ani15142073 (PMC12291910; doi:10.3390/ani15142073)
Supplement: Supplementary file 1 [file animals-15-02073-s001.zip]

Archive with 1 entries (1 files):
- animals-3673491-supplementary Table S1.xlsx
