# Supplementary material for: Temporal Changes in Indicators of Testicular Dysgenesis Syndrome in Labrador and Golden Retrievers
Source: Animals (Basel). 2025 Jul 14;15(14):2073. doi: 10.3390/ani15142073 (PMC12291910; doi:10.3390/ani15142073)
Supplement: Supplementary file 1 [file animals-15-02073-s001.zip › animals-3673491-supplementary Table S1.xlsx]

## Sheet: Sheet1
	Labs only						GR only						L & GR crosses
yob	nmales	mono	crypt	pmono	pboth	pcrypt	nmales	mono	crypt	pmono	pboth	pcrypt	nmales	mono	crypt	pmono	pboth	pcrypt
1994	203	1	0	0.00492611	0	0.00492611	97	1	0	0.0103093	0	0.0103093	153	0	0	0	0	0
1995	226	5	1	0.0221239	0.00442478	0.0265487	59	2	0	0.0338983	0	0.0338983	143	0	0	0	0	0
1996	191	0	0	0	0	0	85	1	1	0.0117647	0.0117647	0.0235294	229	4	0	0.0174672	0	0.0174672
1997	217	1	1	0.0046083	0.0046083	0.00921659	64	1	0	0.015625	0	0.015625	217	0	0	0	0	0
1998	260	3	0	0.0115385	0	0.0115385	74	3	1	0.0405405	0.0135135	0.054054	191	1	0	0.0052356	0	0.0052356
1999	273	1	0	0.003663	0	0.003663	50	0	1	0	0.02	0.02	194	0	0	0	0	0
2000	230	1	0	0.00434783	0	0.00434783	48	1	0	0.0208333	0	0.0208333	265	1	0	0.00377358	0	0.00377358
2001	237	0	0	0	0	0	49	1	0	0.0204082	0	0.0204082	200	2	0	0.01	0	0.01
2002	174	2	0	0.0114943	0	0.0114943	57	0	1	0	0.0175439	0.0175439	225	0	0	0	0	0
2003	218	5	0	0.0229358	0	0.0229358	56	0	0	0	0	0	207	1	0	0.00483092	0	0.00483092
2004	170	2	0	0.0117647	0	0.0117647	62	1	0	0.016129	0	0.016129	259	0	1	0	0.003861	0.003861
2005	195	1	0	0.00512821	0	0.00512821	71	1	1	0.0140845	0.0140845	0.028169	184	1	0	0.00543478	0	0.00543478
2006	146	3	0	0.0205479	0	0.0205479	60	2	0	0.0333333	0	0.0333333	306	3	0	0.00980392	0	0.00980392
2007	99	4	0	0.040404	0	0.040404	27	0	0	0	0	0	305	0	0	0	0	0
2008	200	4	0	0.02	0	0.02	77	1	0	0.012987	0	0.012987	256	4	0	0.015625	0	0.015625
2009	108	3	0	0.0277778	0	0.0277778	42	2	1	0.0476191	0.0238095	0.0714286	327	2	0	0.00611621	0	0.00611621
2010	185	8	2	0.0432432	0.0108108	0.0540541	45	0	1	0	0.0222222	0.0222222	315	2	0	0.00634921	0	0.00634921
2011	202	4	0	0.019802	0	0.019802	43	0	0	0	0	0	325	6	0	0.0184615	0	0.0184615
2012	175	1	1	0.00571429	0.00571429	0.0114286	67	1	0	0.0149254	0	0.0149254	360	4	0	0.0111111	0	0.0111111
2013	179	3	0	0.0167598	0	0.0167598	22	0	0	0	0	0	426	2	1	0.00469484	0.00234742	0.00704225
2014	184	4	0	0.0217391	0	0.0217391	55	3	1	0.0545455	0.0181818	0.0727273	403	6	0	0.0148883	0	0.0148883
2015	176	3	0	0.0170455	0	0.0170455	50	0	0	0	0	0	387	3	1	0.00775194	0.00258398	0.0103359
2016	223	3	1	0.0134529	0.00448431	0.0179372	79	1	0	0.0126582	0	0.0126582	271	4	0	0.0147601	0	0.0147601
2017	164	6	0	0.0365854	0	0.0365854	69	3	0	0.0434783	0	0.0434783	441	2	1	0.00453515	0.00226757	0.00680272
2018	131	2	0	0.0152672	0	0.0152672	40	0	0	0	0	0	416	5	0	0.0120192	0	0.0120192
2019	142	3	1	0.0211268	0.00704225	0.028169	92	2	1	0.0217391	0.0108696	0.0326087	240	2	0	0.00833333	0	0.00833333
2020	46	1	0	0.0217391	0	0.0217391	27	1	0	0.037037	0	0.037037	99	2	0	0.020202	0	0.020202
2021	149	4	1	0.0268456	0.00671141	0.033557	44	2	0	0.0454546	0	0.0454546	245	5	0	0.0204082	0	0.0204082
2022	152	5	1	0.0328947	0.00657895	0.0394737	43	0	1	0	0.0232558	0.0232558	235	4	1	0.0170213	0.00425532	0.0212766
2023	176	5	0	0.0284091	0	0.0284091	57	0	0	0	0	0	329	2	0	0.00607903	0	0.00607903
Total	5431	88	9			0.0178604	1711	30	10			0.0233781	8153	68	5			0.00895376
